# Supplementary material for: Can Activation of Acetylcholinesterase by β-Amyloid Peptide Decrease the Effectiveness of Cholinesterase Inhibitors?
Source: Int J Mol Sci. 2023 Nov 16;24(22):16395. doi: 10.3390/ijms242216395 (PMC10671303; doi:10.3390/ijms242216395)
Supplement: Supplementary file 1 [file ijms-24-16395-s001.zip]

Archive with 1 entries (1 files):
- ijms-2707148-supplementary.pdf
